# Supplementary material for: Plasma Gelsolin Reinforces the Diagnostic Value of FGF-21 and GDF-15 for Mitochondrial Disorders
Source: Int J Mol Sci. 2021 Jun 15;22(12):6396. doi: 10.3390/ijms22126396 (PMC8232645; doi:10.3390/ijms22126396)
Supplement: Supplementary file 1 [file ijms-22-06396-s001.zip]

Archive with 1 entries (1 files):
- ijms-1253952-supplementary.pdf
